# Supplementary material for: The Complete Mitochondrial Genomes of Penthe kochi (Coleoptera: Tetratomidae) with Its Phylogenetic Implications
Source: Curr Issues Mol Biol. 2024 Sep 26;46(10):10795–805. doi: 10.3390/cimb46100641 (PMC11506331; doi:10.3390/cimb46100641)
Supplement: Supplementary file 1 [file cimb-46-00641-s001.zip]

Archive with 1 entries (1 files):
- cimb-3188741-supplementary/Supplementary Materials_1.pdf
